# Supplementary material for: The colibactin-producing Escherichia coli alters the tumor microenvironment to immunosuppressive lipid overload facilitating colorectal cancer progression and chemoresistance
Source: Gut Microbes. 2024 Feb 28;16(1):2320291. doi: 10.1080/19490976.2024.2320291 (PMC10903627; doi:10.1080/19490976.2024.2320291)
Supplement: Supplemental Material [file KGMI_A_2320291_SM6627.zip]

Archive with 10 entries (10 files):
- Fig_S1.tiff
- Fig_S2.tiff
- Fig_S3.tif
- Fig_S4.tiff
- Fig_S5.tiff
- Fig_S6.tiff
- Fig_S7.tiff
- Fig_S8.tiff
- Fig_S9.tiff
- Supplementary_Tables.docx
